# Supplementary material for: Diversity, recombination and misclassification in the family Geminiviridae: Insight from bioinformatics analysis
Source: PLoS One. 2026 Jan 2;21(1):e0338481. doi: 10.1371/journal.pone.0338481 (PMC12758780; doi:10.1371/journal.pone.0338481)
Supplement: S1 Table — These geminiviruses were selected following the partition that was based on the pairwise identity. (XLSX) [file pone.0338481.s003.xlsx]

## Sheet: S1 Table
S1 Table. The details of the selected geminiviruses
S/N	Accession	CP accession	Rep accession	Species / Viruses	Genus	Abbreviation
1	KM386645.1	AJZ68896.1	AJZ68898.1	Apple geminivirus 1	Maldovirus	AGV1
2	KX570615.1	APP87720.1	APP87719.1	Grapevine geminivirus A	Maldovirus	GGVA
3	MG001958.1	AUT11865.1	AUT11866.1	Juncus maritimus germinivirus 1	Maldovirus	JGV1
4	FJ665630.1	ACO88016.1	ACO88017.1	Eragrostis curvula streak virus	Eragrovirus	ECSV_B
5	FJ665631.1	ACO88019.1	ACO88020.1	Eragrostis curvula streak virus	Eragrovirus	ECSV_A
6	BK061149.1	DBA06666.1	DBA06669.1	Welwitschia mirabilis associated geminivirus A	Welwivirus	WMaGVA
7	BK061150.1	DBA06671.1	DBA06674.1	Welwitschia mirabilis associated geminivirus B	Welwivirus	WMaGVB
8	MT521865.1	QMI58080.1	QMI58076.1	Nightshade curly top virus	Topocuvirus	NCTV
9	X84735.1	CAA59221.1	CAA59223.1	Tomoato pseudo-curly top virus	Topocuvirus	TPCTV
10	MN099961.1	QHU79224.1	QHU79221.1	Opuntia virus 1	Opunvirus	OpV1
11	MN100029.1	QHU79632.1	QHU79629.1	Opuntia virus 1	Opunvirus	OpV1
12	MN099964.1	QHU79242.1	QHU79239.1	Opuntia virus 1	Opunvirus	OpV1
13	MN099987.1	QHU79380.1	QHU79377.1	Opuntia virus 1	Opunvirus	OpV1
14	MN100035.1	QHU79668.1	QHU79665.1	Opuntia virus 1	Opunvirus	OpV1
15	MN099978.1	QHU79326.1	QHU79323.1	Opuntia virus 1	Opunvirus	OpV1
16	MN100038.1	QHU79686.1	QHU79683.1	Opuntia virus 1	Opunvirus	OpV1
17	MN100007.1	QHU79500.1	QHU79497.1	Opuntia virus 1	Opunvirus	OpV1
18	MN100018.1	QHU79566.1	QHU79563.1	Opuntia virus 1	Opunvirus	OpV1
19	MH539677.1	AZP54636.1	AZP54639.1	Tomato apical leaf curl virus	Topilevirus	ToALCV
20	MF072688.1	ASU08496.1	ASU08497.1	Tomato geminivirus 1	Topilevirus	TGV1
21	MN595125.1	QJX74410.1	QJX74415.1	Paper mulberry leaf curling associated virus	Mulcrilevirus	PMLCV-1
22	KR131749.1	AKM94183.1	AKM94185.1	mulberry crinkle leaf virus	Mulcrilevirus	MCLV
23	MH595453.1	AYV61125.1	AYV61128.1	Sesame curly top virus	Turncurtovirus	SeCTV
24	KT388078.1	ALR86820.1	ALR86823.1	Turnip leaf roll virus	Turncurtovirus	TuLCV
25	KT388085.1	ALR86862.1	ALR86865.1	Turnip leaf roll virus	Turncurtovirus	TuLCV
26	KT388079.1	ALR86826.1	ALR86829.1	Turnip leaf roll virus	Turncurtovirus	TuLCV
27	KT388076.1	ALR86808.1	ALR86811.1	Turnip leaf roll virus	Turncurtovirus	TuLCV
28	KC108903.1	AGA19558.1	AGA19561.1	turnip curly top virus	Turncurtovirus	TCTV
29	GU456689.1	ADJ58445.1	ADJ58446.1	turnip curly top virus	Turncurtovirus	TCTV
30	KT388073.1	ALR86790.1	ALR86793.1	turnip curly top virus	Turncurtovirus	TCTV
31	KT388069.1	ALR86766.1	ALR86769.1	turnip curly top virus	Turncurtovirus	TCTV
32	MF344550.1	AWV91698.1	AWV91701.1	Sesame yellow mosaic virus	Turncurtovirus	SeCTV
33	MF185009.1	AST09939.1	AST09936.1	Wild vitis virus 1	Grablovirus	WvLV
34	KY316004.1	ARV02223.1	ARV02226.1	Grapevine red blotch virus (GRBV)	Grablovirus	GRBV
35	MF579393.1	AVD73967.1	AVD73969.1	Prunus germinivirus A	Grablovirus	PrLV
36	KU564248.1	AMQ35514.1	AMQ35517.1	Grapevine red blotch virus (GRBV)	Grablovirus	GRBV
37	EF501977.1	ABQ12761.1	ABQ12764.1	Beet curly top virus	Curtovirus	BCTV
38	EU586260	ACB97652.1	ACB97656.1	Beet curly top virus	Curtovirus	BCTV
39	GU734126.2	ADM64621.1"	ADM64623.2	Spinach severe curly top virus	Curtovirus	SpSCTV
40	KT276904.1	ALF37712.1	ALF37715.1	Beet curly top virus	Curtovirus	BCTV
41	U49907.1	AAB18924.1	AAB18926.1	Horseradish curly top virus	Curtovirus	HCTV
42	KT583742.1	AMD16490.1	AMD16493.1	Beet curly top virus	Curtovirus	BCTV
43	OL624879.1	UPO25231.1	UPO25232.1	Beet curly top	Curtovirus	BCTV
44	KX529650.1	ARR74674.1	ARR74675.1	Pepper yellow dwarf virus	Curtovirus	PeYDV
45	KU892791.1	ANY59208.1	ANY59210.1	Beet curly top virus	Curtovirus	BCTV
46	KX867040.1	APB54088.1	APB54091.1	Beet curly top virus	Curtovirus	BCTV
47	MK803280.1	QFR35835.1	QFR35838.1	Beet curly top virus	Curtovirus	BCTV
48	EU273817.1	ACA35256.1	ACA35258.1	Beet curly top Iran virus	Becurtovirus	BCTIV
49	HQ443515.1	ADV51528.1	ADV51529.1	Spinach curly top Arizona virus	Becurtovirus	SCTAV
50	JX458087.1	AGD79177.1	AGD79179.1	Beet curly top Iran virus	Becurtovirus	BCTIV
51	MG001960.1	AUT11876.1	AUT11877.1	Exomis microphylla associated virus	Becurtovirus	EmLV
52	MT459432.1	QYA73000.1	QYA73002.1	Becurtovirus sp.	Becurtovirus	BeVsp
53	MT840849.1	QTT61585.1	QTT61588.1	Becurtovirus sp.	Becurtovirus	BeVsp
54	ON014769.1	WGT85304.1	WGT85306.1	Beet curly top virus	Becurtovirus	BCTIV
55	PP789055.1	XAW31235.1	XAW31237.1	Beet curly top Iran virus	Becurtovirus	BCTIV
56	KT214375.1	ANA76287.1	ANA76290.1	Capulavirus medicagonis	Capulavirus	ALCV
57	KT214376.1	ANA76294.1	ANA76297.1	Euphorbia caput-medusae latent virus	Capulavirus	EcmLV
58	KT214389.1	ANA76384.1	ANA76387.1	Plantago lanceolata latent virus	Capulavirus	PlLV
59	KC699544.1	AHG95949.1	AHG95953.1	French bean severe leaf curl virus	Capulavirus	FbSLCV
60	KY569633	AQW44820.1	AQW44821.1	French bean severe leaf curl virus	Capulavirus	FbSLCV
61	MG792045.1	AVH79916.1	AVH79918.1	Capulavirus medicagonis	Capulavirus	ALCV
62	MH603820.1	AYP63932.1	AYP63935.1	Capulavirus medicagonis	Capulavirus	ALCV
63	MH603856.1	AYP64175.1	AYP64178.1	Capulavirus medicagonis	Capulavirus	ALCV
64	MW698816.1	QVS02710.1	QVS02713.1	Trifolium virus 1	Capulavirus	TrV1
65	MW768721.1	QVS02794.1	QVS02797.1	Trifolium virus 1	Capulavirus	TrV1
66	MW768723.1	QVS02806.1	QVS02809.1	Trifolium virus 1	Capulavirus	TrV1
67	OR233198.1	WMX25369.1	WMX25368.1	French bean severe leaf curl virus	Capulavirus	FbSLCV
68	MG452759.1	AVN97895.1	AVN97897.1	Camellia chlorotic dwarf-associated virus	Citlodavirus	CaCDaV
69	MG696802.1	AVY03267.1	AVY03271.1	Passion fruit chlorotic mottle virus	Citlodavirus	PSMoV
70	MK613869.1	QEQ92296.1	QEQ92295.1	Camellia chlorotic dwarf-associated virus	Citlodavirus	CaCDaV
71	MN595127.1	QJX74422.1	QJX74426.1	Paper mulberry leaf curling associated virus 2	Citlodavirus	PMLCV-2
72	MW413550.1	UPO37671.1	UPO37674.1	Citrus chlorotic dwarf associated virus	Citlodavirus	CCDaV
73	OL514014.1	UZC49240.1	UZC49243.1	Paper mulberry leaf curling associated virus 2	Citlodavirus	PMLCV-2
74	OP374189.1	WGT94047.1	WGT94050.1	Myrica rubra citlodavirus 1	Citlodavirus	MRV1
75	KJ187749.1	AHX84147.1	AHX74130.1	Sugarcane white streak virus	Mastrevirus	SWSV
76	OQ451138.1	WKZ08262.1	WKZ08263.1	Cenchrus purpureus associated virus	Mastrevirus	CpAV
77	MT159331.1	QRG29219.1	Short	Tripterygium mastrevirus A	Mastrevirus	TrMV-A
78	KC172684.1	AGT45407.1	AGT45408.1	Chickpea chlorosis virus-A	Mastrevirus	CpCV-A
79	KC172690.1	AGT45431.1	AGT45432.1	Chickpea chlorosis virus-B	Mastrevirus	CpCV-B
80	KC172693.1	AGT45443.1	AGT45445.1	Chickpea chlorosis Australia virus	Mastrevirus	CpCV
81	LN865159.1	CRN04277.1	CRN04279.1	Chickpea chlorotic dwarf virus	Mastrevirus	CpCDV
82	JN989441.1	AFD63072.1	AFD63073.1	Tobacco yellow dwarf virus-A	Mastrevirus	TbYDV
83	KM377675.1	AIW42779.1	AIW42781.1	Chickpea yellow dwarf virus	Mastrevirus	CpYDV
84	GU256532.1	ADQ52695.1	ADQ52697.1	Chickpea redleaf virus	Mastrevirus	CpRLV
85	JN989439.1	AFD63064.1	AFD63063.1	Chickpea yellow virus	Mastrevirus	CpYV
86	MK940528.1	QDA77210.1	QDA77211.1	Chickpea yellow dwarf virus 2	Mastrevirus	CpRLV2
87	KY565231.1	ARR74887.1	ARR74889.1	Sweet potato symptomless virus 1	Mastrevirus	SpSV_1
88	KM230033.1	AIY33768.1	AIY33769.1	Eragrostis minor streak virus	Mastrevirus	EMSV
89	D01030.1	BAA00833.1	BAA00835.1	Miscanthus streak virus	Mastrevirus	MiSV
90	JQ647496.1	AFA43134.1	AFA43135.1	Wheat dwarf virus	Mastrevirus	WDV
91	AM296025.1	CAL30139.1	CAL30141.1	Oat dwarf virus	Mastrevirus	ODV
92	KY962376.1	ASA49153.1	ASA49154.1	Rice latent virus 1	Mastrevirus	RLV1
93	MF167297.1	AST11801.1	AST11799.1	Maize striate mosaic virus	Mastrevirus	MSMV
94	JQ948065.1	AFN80584.1	AFN80586.1	Paspalum striate mosaic virus	Mastrevirus	PSMV
95	JQ948088.1	AFN80560.1	AFN80561.1	Digitaria ciliaris striate mosaic virus	Mastrevirus	DCSMV
96	JQ948061.1	AFN80644.1	AFN80645.1	Paspalum dilatatum striate mosaic virus	Mastrevirus	PDSMV
97	HQ113104.1	ADT91303.1	ADT91304.1	Bromus catharticus striate mosaic virus	Mastrevirus	BCSMV
98	HM122238.1	ADN93258.1	ADN93259.1	Digitaria didactyla striate mosaic virus	Mastrevirus	DDSMV
99	M20021.1	AAA67098.1	Short	Chloris striate mosaic virus	Mastrevirus	CSMV
100	KF806701.1	AIT39767.1	AIT39768.1	Switchgrass mosaic-associated virus 1	Mastrevirus	SgMaV
101	MN203180.1	QHB15156.1	QHB15159.1	Mastrevirus sp.	Mastrevirus	MVsp
102	JX458741.1	AFV91333.1	AFV91334.1	Dragonfly-associated mastrevirus	Mastrevirus	DfasMV
103	JQ948052.1	AFN80718.1	AFN80719.1	Sporobolus striate mosaic virus 2	Mastrevirus	SSMV2
104	JQ948051.1	AFN80714.1	AFN80715.1	Sporobolus striate mosaic virus 1	Mastrevirus	SSMV1
105	MZ852895.1	ULE36139.1	ULE36140.1	North American maize-associated mastrevirus	Mastrevirus	NAMaMV
106	OQ211458.1	WKU84416.1	WKU84414.1	Sorghum arundinaceum associated virus	Mastrevirus	SAAV
107	KJ437671.1	AHM88322.1	AHM88320.1	Axonopus compressus streak virus	Mastrevirus	ACSV
108	OQ451139	WKZ08267.1	"WKZ08266.1	Urochloa decumbens associated virus	Mastrevirus	UDaV
109	KY962381.1	ASA49173.1	ASA49175.1	Rice latent virus 2	Mastrevirus	RLV2
110	OQ211425.1	WKU84282.1	WKU84283.1	Melinis repens associated virus	Mastrevirus	MRaV
111	OQ455385.1	Short	Short	Cenchrus purpureus mild streak virus	Mastrevirus	CPMSV
112	KM230007.1	AIY33663.1	AIY33665.1	Maize streak virus	Mastrevirus	MSV
113	KJ437660.1	AHM88348.1	AHM88347.1	Maize streak virus	Mastrevirus	MSV
114	MW700263.1	UDN65927.1	UDN65929.1	Digitaria streak virus	Mastrevirus	DSV
115	KM229916.1	AIY33299.1	AIY33301.1	Panicum streak virus	Mastrevirus	PanSV
116	EU244915.1	ABZ03981.1	ABZ03982.1	Eragrostis streak virus	Mastrevirus	ESV
117	EU244916.1	ABZ03984.1	ABZ03985.1	Sugarcane streak Reunion virus	Mastrevirus	SSREV
118	EU244914.1	ABZ03978.1	ABZ03979.1	Sugarcane streak virus	Mastrevirus	SSV
119	KX787920.1	APD29113.1	APD29114.1	Sugarcane chlorotic streak virus	Mastrevirus	SCSV
120	GQ273988.1	ACY08852.1	ACY08853.1	Saccharum streak virus	Mastrevirus	SacSV
121	EU445692.1	ACC68173.1	ACC68174.1	Urochloa streak virus	Mastrevirus	USV
122	AF039529.1	AAC98081.1	AAC98082.1	Sugarcane streak Egypt virus	Mastrevirus	SSEV
123	MK546379.1	QDO73334.1	QDO73335.1	Eleusine indica associated virus	Mastrevirus	EIAV
124	JQ624879.1	AFJ15129.1	AFJ15130.1	Maize streak Reunion virus	Mastrevirus	MSRV
125	MK329303.1	QBO56223.1	QBO56224.1	Maize streak dwarfing virus	Mastrevirus	MSDV
126	KJ028209.1	AHN96162.1	AHN96164.1	Wheat dwarf India virus	Mastrevirus	WDIV
127	MT859265.1	UEC49655.1	UEC49656.1	Sugarcane striate virus	Mastrevirus	SStrV
128	OQ791968.1	WLD30033.1	WLD30035.1	Begomovirus spathoglottis 2	Begomovirus	BSpa2
129	OQ791967.1	WLD30028.1	WLD30031.1	Begomovirus spathoglottis 1	Begomovirus	BSpa1
130	MN203179.1	Short	QHB15531.1	Insect-associated begomovirus	Begomovirus	IaBV
131	MN243534.1	QGV11344.1	QGV11347.1	Parsley yellow leaf curl virus	Begomovirus	PYLCV
132	KX348185.1	AQT01549.1	AQT01552.1	Sida golden yellow spot virus	Begomovirus	SiGYSV
133	KJ939914.1	AIN36511.1	AIN36513.1	Macroptilium yellow vein virus	Begomovirus	MacYVV
134	KJ939916.1	AIN36521.1	AIN36523.1	Soybean chlorotic spot virus	Begomovirus	SoCSV
135	KX896425.1	APD30685.1	APD30688.1	Sida mottle Alagoas virus	Begomovirus	SiMoAV
136	MN146017.1	QJW82790.1	QJW82786.1	Macroptilium bright yellow interveinal virus	Begomovirus	MaBYIV
137	MT626986.1	QVX19238.1	QVX19235.1	Blainvillea yellow spot virus	Begomovirus	BlYSV
138	HM357458.2	ADK55008.2	ADW10640.1	Sidastrum golden leaf spot virus	Begomovirus	SidGLSV
139	KY196221.1	AST47742.1	AST47741.1	Tomato leaf curl purple vein virus	Begomovirus	ToLCPVV
140	KR263179.1	AKZ17016.1	AKZ17018.1	Tomato chlorotic mottle Guyane virus	Begomovirus	ToCMoGV
141	MW151823.1	QQL13383.1	QQL13384.1	Malvaviscus yellow mosaic virus	Begomovirus	MvYMV
142	KT948787.1	ALV85594.1	ALV85590.1	Pavonia yellow mosaic virus	Begomovirus	PavYMV
143	MK558061.1	QCB65766.1	QCB65765.1"	Hibiscus golden mosaic virus	Begomovirus	HGMV
144	HM585441.1	ADV15509.1	ADV15510.1	Sida mosaic Bolivia virus 1	Begomovirus	SiMBoV1
145	KM887907.1	AJE29614.1	AJE29615.1	Oxalis yellow vein virus	Begomovirus	OxYVV
146	KC706610.1	AGH29910.1	AGH29912.1	Tomato mild mosaic virus	Begomovirus	ToMMV
147	MT075773.1	QPM65632.1	QPM65635.1	Cotton mosaic virus	Begomovirus	CoMV
148	KT201151.1	ALK27173.1	ALK27176.1	Melochia mosaic virus	Begomovirus	MelMV
149	MW600768.1	UBR90638.1	UBR90641.1	Cnidoscolus mosaic leaf deformation virus	Begomovirus	CnMLDV
150	ON419903.1	UUV61274.1	UUV61275.1	Tomato mottle leaf curl virus	Begomovirus	ToMoLCV
151	MT553995.1	QOI11357.1	QOI11360.1	Cnidoscolus blistering yellow mosaic virus	Begomovirus	CnBYMV
152	JN688724.1	AFQ00678.1	AFQ00681.1	Pepper golden mosaic virus	Begomovirus	PepGMV
153	MW588369.1	QVH36053.1	QVH36052.1	Squash leaf curl virus	Begomovirus	SLCuV
154	KY559578.1	ARV90797.1	ARV90799.1	Euphorbia yellow mosaic virus	Begomovirus	EuYMV
155	OK044476.1	UFT26569.1	UFT26572.1	Desmodium yellow spot virus	Begomovirus	DYSV
156	KF670620.1	AIR91822.1	AIR91826.1	Melon chlorotic mosaic virus	Begomovirus	MClMV
157	JQ821386.1	AFM38720.1	AFM38721.1	Jacquemontia mosaic Yucatan virus	Begomovirus	JacMYuV
158	KY624376.1	ARM20154.1	ARM20155.1	Jacquemontia yellow vein virus	Begomovirus	JacYVV
159	JF694482.1	AEI91421.1	AEI91422.1	Abutilon mosaic Brazil virus	Begomovirus	AbMBV
160	KX691409.1	AOT83447.1	AOT83443.1	Wissadula yellow mosaic virus	Begomovirus	WYMV
161	AY083350.1	AAL96821.1	AAL96822.1	Cotton leaf crumple virus	Begomovirus	CLCrV
162	HM626516.1	AEF12625.1	AEF12629.1	Chenopodium leaf curl virus	Begomovirus	ChLCV
163	MN145942.1	QID41191.1	QID41188.1	Tomato yellow leaf deformation dwarf virus	Begomovirus	ToYLDeDV
164	OQ789093.1	WKW49320.1	WKW49323.1	Euphorbia severe leaf golden mosaic virus	Begomovirus	ESLGMV
165	KF358470.1	AGV02075.1	AGV02076.1	Cotton chlorotic spot virus	Begomovirus	CoChSpV
166	JN680352.1	AEP68824.1	AEP68827.1	Tomato severe leaf curl virus	Begomovirus	ToSLCV
167	OK044474.1	UFT26562.1	UFT26565.1	Desmodium mosaic virus	Begomovirus	DesMV
168	MN013786.1	QDJ95896.1	QDJ95897.1	Cucumber chlorotic leaf virus	Begomovirus	CuChLV
169	MN158325.1	QIC52927.1	QIC52931.1	Bean latent virus	Begomovirus	BLV
170	JX501506.1	AFV52574.1	AFV52575.1	Tomato leaf deformation virus	Begomovirus	ToLDeV
171	DQ644557.1	ABG90892.1	ABG90893.1	Merremia mosaic virus	Begomovirus	MerMV
172	AY508993.2	AAR95974.1	AAR95975.1	Tomato yellow margin leaf curl virus	Begomovirus	ToYMLCV
173	AJ549960.1	CAD79312.1	CAD79315.1	Dicliptera yellow mottle virus	Begomovirus	DiYMoV
174	AF226665.1	AAF36707.1	AAF36708.1	Chino del tomate virus	Begomovirus	CdTV
175	KX185518.1	APX44078.1	APX44079.1	Bean golden yellow mosaic viruS	Begomovirus	BGYMV
176	MN414067.1	QIR81988.1	QIR81992.1	Bean bushy stunt virus	Begomovirus	BBSV
177	MW032664.1	QUS52916.1	QUS52920.1	Muntingia yellow spot virus	Begomovirus	MuYSV
178	OQ789091.1	WKW49310.1	WKW49313.1	Tomato mottle leaf distortion virus	Begomovirus	ToMoLDV
179	ON073795.1	UTQ10236.1	UTQ10237.1	Hyptis golden mosaic virus	Begomovirus	HpGMV
180	JN848777.1	AFQ93641.1	AFQ93644.1	Dalechampia chlorotic mosaic virus	Begomovirus	DaChMV
181	KT099123.1	ALK03431.1	ALK03432.1	Whitefly-associated begomovirus 1	Begomovirus	WFaBV1
182	KF661331.1	AHX57823.1	AHX57827.1	Jacquemontia yellow mosaic virus	Begomovirus	JacYMV
183	MT083928.1	QLB45383.1	QLB45386.1	Tomato golden mottle virus	Begomovirus	ToGMoV
184	OL689631.1	UMM45347.1	UMM45350.1	Galium leaf distortion virus	Begomovirus	GLDV
185	JN103438.1	AER09340.1	AER09339.1	Cleome leaf crumple virus	Begomovirus	CleLCrV
186	KF723260.1	AHF50412.1	AHF50413.1	Jatropha mosaic virus	Begomovirus	JMV
187	EF645647.1	ABS83378.1	ABS83379.1	Macroptilium golden mosaic virus	Begomovirus	MacGMV
188	EU339939.1	ABY65917.1	ABY65918.1	Rhynchosia golden mosaic virus	Begomovirus	RhGMV
189	KX011473.1	APB03048.1	APB03049.1	Common bean mottle virus	Begomovirus	CBMoV
190	AB971862.1	BAP91276.1	BAP91279.1	Corchorus golden mosaic virus	Begomovirus	CoGMV
191	KU245930.1	AND99823.1	AND99822.1	Corchorus yellow vein Vietnam virus	Begomovirus	CoYVV
192	MW814710.1	UVJ68645.1	UVJ68648.1	Mungbean yellow mosaic India virus	Begomovirus	MYMIV
193	KU569582.1	ANW06465.1	ANW06464.1	Velvet bean golden mosaic virus	Begomovirus	VBGMV
194	PP735226.1	XAG99006.1	XAG99010.1	Rhynchosia yellow mosaic virus	Begomovirus	RhYMV
195	ON181435.1	UQV97411.1	UQV97414.1	Kudzu mosaic virus	Begomovirus	KuMV
196	MW731694.1	UUA79851.1	UUA79854.1	Dolichos yellow mosaic virus	Begomovirus	DoYMV
197	GQ472984.1	ADG36410.1	ADG36411.1	Soybean mild mottle virus	Begomovirus	SbMMoV
198	KY294725.1	AQS23364.1	AQS23366.1	Desmodium mottle virus	Begomovirus	DesMoV
199	KT444611.1	ALO02818.1	ALO02819.1	Soybean chlorotic blotch virus	Begomovirus	SbCBV
200	AF029217.1	AAB87606.1	AAB87607.1	Cowpea golden mosaic virus	Begomovirus	CPGMV
201	MN313663.1	QGA69841.1	QGA69843.1	Ocimum yellow vein virus	Begomovirus	OcYVV
202	KP663485.1	AJM13611.1	AJM13612.1	Asystasia mosaic Madagascar virus	Begomovirus	AsMMV
203	KT444609.1	ALQ10816.1	ALQ10818.1	West African Asystasia virus 1	Begomovirus	WAAV1
204	KX831133.1	API65473.1	API65475.1	Vernonia crinkle virus	Begomovirus	VeCrV
205	JX025360.1	AFO38445.1	AFO38446.1	Jatropha mosaic Nigerian virus	Begomovirus	JMNV
206	KM066100.1	AIQ77746.1	AIQ77748.1	Watermelon chlorotic stunt virus	Begomovirus	WmCSV
207	KJ887780.1	AIP88023.1	AIP88026.1	African cassava mosaic virus	Begomovirus	ACMV
208	MH538343.1	QBC98398.1	QBC98394.1	Begomovirus alternantherae	Begomovirus	AlYVV
209	KC898544.1	AGS77275.1	AGS77276.1	Hemidesmus yellow mosaic virus	Begomovirus	HemYMV
210	AF189018.4	AAF01055.4	ABG79572.1	Tomato yellow leaf curl Indonesia virus	Begomovirus	TYLCIDV
211	OR340560.1	WXI01820.1	WXI01823.1	Groundsel yellow mosaic virus	Begomovirus	GrYMV
212	DQ641694.1	ABG26023.1	ABG26025.1	Spilanthes yellow vein virus	Begomovirus	SpYVV
213	MK626671.1	UOQ23439.1	UOQ23443.1	Clerodendron golden mosaic virus	Begomovirus	ClGMV
214	MK069591.1	AZB50516.1	AZB50517.1	Tomato leaf curl New Delhi virus	Begomovirus	ToLCNDV
215	KU954385.1	AMW77420.1	AMW77423.1	Ageratum yellow vein China virus	Begomovirus	AYVV
216	JN703795.1	AFA43805.1	AFA43806.1	Papaya leaf curl virus	Begomovirus	PaLCuV
217	MZ465370.1	UDM84304.1	UDM84307.1	Tobacco leaf curl Puer virus	Begomovirus	TLCPV
218	MN210349.1	QIH45448.1	QIH45444.1	Ludwigia yellow vein Vietnam virus	Begomovirus	LuYVVNV
219	KU358528.1	APT40606.1	APT40608.1	Pouzolzia golden mosaic virus	Begomovirus	PouGMV
220	DQ866133.1	ABI63446.1	ABI63449.1	Ageratum yellow vein Hualian virus	Begomovirus	AYVV
221	MK040597.1	QCI62299.1	QCI62302.1	Squash leaf curl Yunnan virus	Begomovirus	SLCuYV
222	MH035670.1	AZL94846.1	AZL94848.1	Emilia yellow vein Fujian virus	Begomovirus	EYVFjV
223	MK070454.1	QCQ28913.1	QCQ28916.1	Papaya leaf curl Guandong virus	Begomovirus	PaLCuGdV
224	KF446661.1	AGZ95255.1	AGZ95256.1	Tomato yellow leaf curl Kanchanaburi virus	Begomovirus	TYLCKaV
225	LC051114.1	BAU21332.1	BAU21335.1	Pepper yellow leaf curl Indonesia virus	Begomovirus	PepYLCIV
226	KT582302.1	AMK07573.1	AMK07575.1	Lycianthes yellow mosaic virus	Begomovirus	LyYMV
227	EU487040.2	ACA61077.1	ACA61078.2	Tomato leaf curl Philippines virus	Begomovirus	ToLCPV
228	KU569598.1	ANW06392.1	ANW06388.1	Eggplant golden mosaic virus	Begomovirus	EMV
229	GU723711.1	ADE09044.1	ADE09043.1	Tomato leaf curl Taiwan virus	Begomovirus	ToLCTV
230	JF265670.1	AEA11179.1	AEA11182.1	Vernonia yellow vein Fujian virus	Begomovirus	VeYVFjV
231	OK120266.1	UED37340.1	UED37344.1	Conyza yellow vein virus	Begomovirus	CoYVV
232	AB178947.1	BAD18944.1	BAD18947.1	Honeysuckle yellow vein mosaic virus	Begomovirus	HYVMV
233	AM238692.1	CAJ87647.1	CAJ87650.1	Siegesbeckia yellow vein Guangxi virus	Begomovirus	SgYVGxV
234	DQ641701.1	ABG26065.1	ABG26067.1	Lindernia anagallis yellow vein virus	Begomovirus	LaYVV
235	OQ267621.1	WIM64353.1	WIM64356.1	Chilli leaf curl India virus	Begomovirus	ChiLCINV
236	OP771613.1	WCC58802.1	WCC58803.1	Squash leaf curl China virus	Begomovirus	SLCCNV
237	PP623113.1	WZE64836.1	WZE64839.1	Chilli leaf curl virus	Begomovirus	ChiLCV
238	KM244719.1	AIJ03555.1	AIJ03556.1	Coccinia mosaic Tamil Nadu virus	Begomovirus	CMTNV
239	PP497829.1	WXH81202.1	Short	Coccinia mosaic Virudhunagar virus	Begomovirus	CMVV
240	KF704391.2	AIN94937.1	AIL92572.2	Clerodendron yellow mosaic virus	Begomovirus	ClYMV
241	HE580235.1	CCD22079.1	CCD22082.1	Catharanthus yellow mosaic virus	Begomovirus	CaYMV
242	MZ217773.1	UAY98632.1	UAY98636.1	Jatropha leaf curl Guntur virus	Begomovirus	JLCGV
243	MF402919.1	ATA62992.1	ATA62994.1	Datura leaf curl virus	Begomovirus	DaLCV
244	KF652078.1	AHB82044.1	AHB82047.1	Jatropha mosaic Lucknow virus	Begomovirus	JMIV
245	FJ177030.2	ACI15829.1	ACI15832.2	Jatropha yellow mosaic virus	Begomovirus	JYMV
246	MT671415.1	QRU95492.1	QRU95495.1	Sri Lankan cassava mosaic virus	Begomovirus	SLCMV
247	OQ411590.1	WJW72918.1	WJW72921.1	Rose leaf curl virus	Begomovirus	RoLCuV
248	KX831890.1	AOW71926.1	AOW71929.1	Cotton leaf curl virus	Begomovirus	CLCuV
249	ON787805.1	WCJ14471.1	WCJ14473.1	Fenugreek yellow vein virus	Begomovirus	FYVV
250	GU112072.1	ADO40983.1	ADO40987.1	Bhendi yellow vein mosaic virus	Begomovirus	BYVMV
251	GU112018.1	ADO40607.1	ADO40611.1	Bhendi yellow vein India virus	Begomovirus	BYVMV
252	JQ911766.1	AFH68194.1	AFH68197.1	Hollyhock yellow vein mosaic virus	Begomovirus	HoYVMV
253	KC149940.1	AGE12518.1	AGE12519.1	Pepper yellow leaf curl virus	Begomovirus	PepYLCV
254	MG917698.1	AWH12951.1	AWH12953.1	Begomovirus agerasichuanense	Begomovirus	ALCScV
255	DQ641707.1	ABG26101.1	ABG26103.1	Sida leaf curl virus	Begomovirus	SiLCuV
256	JX416176.1	AGI62906.1	AGI62908.1	Tomato leaf curl virus	Begomovirus	ToLCV
257	MT800761.1	UCC70394.1	UCC70397.1	Chilli leaf curl virus	Begomovirus	ChiLCV
258	KM926624.1	AJG06146.1	AJG06144.1	Tomato latent virus	Begomovirus	ToLV
259	KT099155.1	ALK03600.1	ALK03602.1	Whitefly-associated begomovirus 7	Begomovirus	WfaBV7
260	MH778666.1	QDG02919.1	QDG02922.1	Pepper yellow vein Mali virus	Begomovirus	PepYVMLV
261	MH794652.1	QEL50588.1	QEL50591.1	Tomato leaf curl Mali virus	Begomovirus	ToLCMLV
262	ON892849.1	WEX97581.1	WEX97584.1	Tomato yellow leaf curl Sardinia virus	Begomovirus	TYLCSaV
263	KJ887998.1	AIP89300.1	AIP89303.1	South African cassava mosaic virus	Begomovirus	SACMV
264	MT821895.1	UFP63047.1	UFP63050.1	East African cassava mosaic Malawi virus	Begomovirus	EACMMV
265	KJ887825.1	AIP88284.1	AIP88287.1	East African cassava mosaic Cameroon virus	Begomovirus	EACMCMV
266	AJ717561.1	CAJ78209.1	CAJ78212.1	East African cassava mosaic Zanzibar virus	Begomovirus	EACMZV
267	KT799138.1	AMP19681.1	AMP19678.1	Deinbollia mosaic virus	Begomovirus	DMV
268	AM701768.1	CAM91948.1	CAM91951.1	Tomato leaf curl Toliara virus	Begomovirus	ToLCToV
269	MT878440.1	QSS76809.1	QSS76812.1	Tomato curly stunt virus	Begomovirus	ToCSV
270	KX100573.1	ANZ02073.1	ANZ02075.1	Okra yellow crinkle virus	Begomovirus	OYCrV
271	KT454827.1	ALO02606.1	ALO02608.1	Chayote yellow mosaic virus	Begomovirus	ChaYMV
272	KU683744.1	ANJ60525.1	ANJ60529.1	Telfairia golden mosaic virus	Begomovirus	TelGMV
273	KU683748.1	ANJ70955.1	ANJ70959.1	Cotton yellow mosaic virus	Begomovirus	CYMV
274	HE862273.1	CCI73897.1	CCI73900.1	Okra leaf curl Oman virus	Begomovirus	OLCOV
275	LC723950.1	BDQ69144.1	BDQ69147.1	West African Asystasia virus 2	Begomovirus	WAAV2
276	EF602306.1	ABS32014.1	ABS32017.1	Allamanda leaf curl virus	Begomovirus	AllLCV
277	AJ876550.1	CAI45388.1	CAI45391.1	Senecio yellow mosaic virus	Begomovirus	SeYMV
278	MH602267.1	QEJ80595.1	QEJ80598.1	Sweet potato leaf curl virus	Begomovirus	SPLCV
279	DQ512731.1	ABF68949.1	ABF68951.1	Sweet potato leaf curl China virus	Begomovirus	SPLCCNV
280	MK951972.1	QFR36395.1	QFR36394.1	Sweet potato leaf curl Hubei virus	Begomovirus	SPLCHbV
281	KY556679.1	AQX77519.1	AQX77521.1	Mungbean yellow mosaic India virus	Begomovirus	MYMIV
282	MN203169.1	QHB15502.1	QHB15501.1	Begomovirus sp.	Begomovirus	BVsp
283	MG461177.1	AXY94249.1	AXY94245.1	Melochia yellow mosaic virus	Begomovirus	MelYMV
284	MH746216.1	QBZ28517.1	QBZ28513.1	Sida yellow mosaic China virus	Begomovirus	SiYMCNV
	These sampled geminiviruses were selected following the partition that was based on the pairwise identity.
