# Supplementary material for: Diversity, recombination and misclassification in the family Geminiviridae: Insight from bioinformatics analysis
Source: PLoS One. 2026 Jan 2;21(1):e0338481. doi: 10.1371/journal.pone.0338481 (PMC12758780; doi:10.1371/journal.pone.0338481)
Supplement: S2 Table — (XLSX) [file pone.0338481.s004.xlsx]

## Sheet: S2 Table
S2 Table. Geminiviridae genera and respective countries data points for map construction.
Genera	Geographic Location	latitude	longtitude
Curtovirus	USA	39.7837	-100.446
Curtovirus	Mexico	23.6585	-102.008
Curtovirus	Iran	32.6475	54.5644
Citlodavirus	China	32	117
Citlodavirus	Brazil	-10.3333	-53.2
Citlodavirus	Turkey	41.1219	42.0684
Citlodavirus	Thailand	14.8972	100.833
Grablovirus	Iran	35.9413	50.7884
Grablovirus	Italy	42.6384	12.6743
Grablovirus	Canada	61.0667	-107.992
Grablovirus	China	35.0001	105
Grablovirus	India	22.3511	78.6677
Grablovirus	Turkey	38.9598	34.925
Grablovirus	Hungary	45.8967	17.867
Grablovirus	Kazakhstan	48.1013	66.7781
Grablovirus	France	45.6886	5.91464
Grablovirus	South Africa	-28.8166	24.9916
Grablovirus	Pakistan	28	66
Grablovirus	Poland	52.2159	19.1344
Grablovirus	South Korea	36.6384	127.696
Grablovirus	USA	34.0489	-111.094
Grablovirus	Argentina	-34.9965	-64.9673
Grablovirus	Mexico	16.5	-92.5
Opunvirus	USA	36.7783	-119.418
Opunvirus	Mexico	20.5	-99
Topilevirus	Argentina	-28.5074	-59.0452
Topilevirus	Brazil	-23.5391	-47.4322
Topocuvirus	China	26.545	117.843
Turncurtovirus	Iran	37.9211	46.6822
Turncurtovirus	Pakistan	30.3308	71.2475
Becurtovirus	USA	27.6648	-81.5158
Becurtovirus	South Africa	-29.8833	31.05
Becurtovirus	Iran	37.1516	49.639
Becurtovirus	Turkey	40.5196	28.828
Capulavirus	Argentina	-30.8675	-62.0369
Capulavirus	China	23.1358	113.198
Capulavirus	Finland	63.2468	25.9209
Capulavirus	France	50.0018	2.65092
Capulavirus	Greece	38.9954	21.9877
Capulavirus	India	21.2951	81.8282
Capulavirus	Iran	27.7198	56.3358
Capulavirus	Italy	45.6477	11.8665
Capulavirus	Jordan	32.6717	35.7508
Capulavirus	Lebanon	34.0097	36.2117
Capulavirus	South Africa	-33.9189	18.4233
Capulavirus	Spain	39.3261	-4.83798
Capulavirus	Syria	34.6402	39.0494
Capulavirus	Tunisia	36.8578	10.2689
Capulavirus	VietNam	15.9267	107.965
Eragrovirus	South Africa	-33.9771	22.4576
Maldovirus	Australia	-24.7761	134.755
Maldovirus	China	24	109
Maldovirus	France	43.3135	3.47716
Maldovirus	Hungary	47.9438	20.3213
Maldovirus	India	23.7451	91.7468
Maldovirus	Israel	30.8124	34.8595
Maldovirus	Japan	36.5748	139.239
Maldovirus	New Zealand	-45.13	169.525
Maldovirus	South Korea	34.8569	128.515
Maldovirus	Taiwan	23.9739	120.982
Mulcrilevirus	China	48	128
Welwivirus	Argentina	-26.071	-65.9801
Mastrevirus	Argentina	-46.4421	-67.5175
Mastrevirus	Austria	47.594	14.1246
Mastrevirus	Barbados	13.15	-59.525
Mastrevirus	Benin	9.52935	2.25844
Mastrevirus	Brazil	-11.4099	-41.2809
Mastrevirus	Bulgaria	42.6074	25.4857
Mastrevirus	Burkina Faso	12.0753	-1.68803
Mastrevirus	Burundi	-3.42645	29.9325
Mastrevirus	Cameroon	4.61255	13.1536
Mastrevirus	Central African Republic	5.52309	23.4446
Mastrevirus	Chad	17.622	23.3134
Mastrevirus	China	40.9975	122.996
Mastrevirus	Comoros	-12.2045	44.2833
Mastrevirus	Czech Republic	49.7439	15.3381
Mastrevirus	Ecuador	-0.0606899	-90.6739
Mastrevirus	Egypt	26.254	29.2675
Mastrevirus	Eritrea	15.95	38
Mastrevirus	Estonia	58.7524	25.3319
Mastrevirus	Ethiopia	10.2117	38.6521
Mastrevirus	Finland	60.9234	26.7533
Mastrevirus	France	46.6034	1.88833
Mastrevirus	Germany	51.1638	10.4478
Mastrevirus	Ghana	8.03003	-1.08003
Mastrevirus	Guadeloupe	16.2529	-61.5687
Mastrevirus	Hungary	47.1818	19.5061
Mastrevirus	India	10.8505	76.2711
Mastrevirus	Iran	29.5719	57.301
Mastrevirus	Italy	40.9843	16.621
Mastrevirus	Jordan	29.3342	36.0232
Mastrevirus	Kenya	1.44197	38.4314
Mastrevirus	Lesotho	-29.6039	28.335
Mastrevirus	Madagascar	-18.925	46.4416
Mastrevirus	Mali	16.37	-2.29002
Mastrevirus	Mauritius	-20.2759	57.5704
Mastrevirus	Mayotte	-12.8275	45.1662
Mastrevirus	Mexico	19.6667	-88.5
Mastrevirus	Morocco	31.1728	-7.33625
Mastrevirus	Mozambique	-19.3022	34.9145
Mastrevirus	Namibia	-23.2335	17.3231
Mastrevirus	Nigeria	9.60004	7.99997
Mastrevirus	Oman	21	57.0037
Mastrevirus	Pakistan	25.5	69
Mastrevirus	Peru	-6.86997	-75.0459
Mastrevirus	Philippines	12.7503	122.731
Mastrevirus	Poland	54.1759	15.5833
Mastrevirus	Puerto Rico	18.2248	-66.4858
Mastrevirus	Reunion	-21.1309	55.5266
Mastrevirus	Rwanda	-1.96466	30.0644
Mastrevirus	Serbia	44.1534	20.5514
Mastrevirus	Slovenia	46.1199	14.8153
Mastrevirus	South Africa	-33.9583	25.619
Mastrevirus	South Korea	35.0154	126.513
Mastrevirus	Spain	38.2054	-1.04083
Mastrevirus	Sudan	14.5844	29.4918
Mastrevirus	Sweden	59.675	14.5209
Mastrevirus	Syria	36.2879	37.0838
Mastrevirus	Taiwan	23.3471	121.304
Mastrevirus	Tanzania	-6.52471	35.7878
Mastrevirus	Tunisia	33.8439	9.40014
Mastrevirus	Turkey	36.0743	32.8359
Mastrevirus	Uganda	1.53336	32.2167
Mastrevirus	Ukraine	49.4872	31.2718
Mastrevirus	United Kingdom	54.7024	-3.27658
Mastrevirus	Uruguay	-32.8756	-56.0202
Mastrevirus	USA	44.0682	-114.742
Mastrevirus	Yemen	16.3471	47.8915
Mastrevirus	Zambia	-14.5189	27.559
Mastrevirus	Zimbabwe	-18.4555	29.7468
Begomovirus	Algeria	28	2.99998
Begomovirus	Angola	-11.8776	17.5691
Begomovirus	Antigua and Barbuda	17.2235	-61.9555
Begomovirus	Argentina	-34.1637	-58.9587
Begomovirus	Australia	-31.876	147.287
Begomovirus	Azerbaijan	40.3936	47.7873
Begomovirus	Bangladesh	24.4769	90.2934
Begomovirus	Barbados	13.2211	-59.6257
Begomovirus	Belgium	50.6403	4.66671
Begomovirus	Belize	17.1205	-88.6859
Begomovirus	Benin	6.45762	1.86741
Begomovirus	Bolivia	-17.0569	-64.9912
Begomovirus	Brazil	-5.40258	-36.9541
Begomovirus	Burkina Faso	13.1676	-0.826288
Begomovirus	Cambodia	12.5433	104.814
Begomovirus	Cameroon	5.05776	9.22894
Begomovirus	Central African Republic	4.10345	17.5654
Begomovirus	Chad	15.6134	19.0156
Begomovirus	Chile	-31.7613	-71.3188
Begomovirus	China	33	120
Begomovirus	Colombia	4.09992	-72.9088
Begomovirus	Comoros	-11.4	43.2667
Begomovirus	Costa Rica	10.2736	-84.0739
Begomovirus	Cote d'Ivoire	7.98974	-5.56795
Begomovirus	Cuba	23.0131	-80.8329
Begomovirus	Cyprus	34.9823	33.1451
Begomovirus	Democratic Republic of the Congo	-2.98143	23.8223
Begomovirus	Dominican Republic	19.0974	-70.3028
Begomovirus	East Timor	-8.74432	126.063
Begomovirus	Ecuador	-1.33977	-79.3667
Begomovirus	Egypt	30.3672	32.1565
Begomovirus	Equatorial Guinea	1.61317	10.517
Begomovirus	Estonia	59.4372	24.7454
Begomovirus	Ethiopia	7.26298	43.5361
Begomovirus	France	47.411	0.983698
Begomovirus	French Guiana	4.00399	-53
Begomovirus	French Polynesia	-17.0244	-144.643
Begomovirus	Gabon	-0.899969	11.69
Begomovirus	Germany	48.5909	9.03995
Begomovirus	Ghana	4.97626	-2.31945
Begomovirus	Greece	35.5121	24.0192
Begomovirus	Grenada	12.136	-61.6904
Begomovirus	Guadeloupe	15.9759	-61.6449
Begomovirus	Guatemala	15.5856	-90.3458
Begomovirus	Haiti	19.14	-72.3571
Begomovirus	Honduras	15.2572	-86.0755
Begomovirus	Hungary	48.1818	18.0273
Begomovirus	India	22.9786	87.7478
Begomovirus	Indonesia	-2.48338	117.89
Begomovirus	Iran	37.1516	49.639
Begomovirus	Iraq	33.0956	44.175
Begomovirus	Israel	33.0408	35.7393
Begomovirus	Italy	39.0566	16.525
Begomovirus	Jamaica	18.1851	-77.3948
Begomovirus	Japan	43.7234	142.054
Begomovirus	Jordan	31.1667	36.9416
Begomovirus	Kenya	0.50904	34.5731
Begomovirus	Kuwait	29.3117	47.4818
Begomovirus	Laos: Savannakhet	19.4353	102.561
Begomovirus	Lebanon	33.8751	35.8434
Begomovirus	Madagascar	-14.2939	49.7734
Begomovirus	Malawi	-13.2687	33.9302
Begomovirus	Malaysia	4.56938	102.266
Begomovirus	Mali	12.6493	-8.00034
Begomovirus	Martinique	14.6415	-61.0242
Begomovirus	Mauritius	-20.0644	57.6257
Begomovirus	Mayotte	-12.701	45.068
Begomovirus	Mexico	17.6667	-100
Begomovirus	Morocco	35.2919	-2.9409
Begomovirus	Mozambique	-12.4255	39.4169
Begomovirus	Myanmar	17.175	96
Begomovirus	Namibia	-18.2561	18.9702
Begomovirus	Nepal	28.378	84
Begomovirus	Netherlands	52.2435	5.63432
Begomovirus	New Caledonia	-21.302	165.488
Begomovirus	New Zealand	-41.5001	172.834
Begomovirus	Nicaragua	12.609	-85.2937
Begomovirus	Niger	17.7356	9.32384
Begomovirus	Nigeria	8.21512	3.56429
Begomovirus	Oman	17.8486	52.62
Begomovirus	Pakistan	36	75
Begomovirus	Panama	8.55956	-81.1308
Begomovirus	Paraguay	-23.3166	-58.1693
Begomovirus	Peru	-17.6667	-70.3333
Begomovirus	Philippines	17.5833	120.75
Begomovirus	Portugal	39.6622	-8.13535
Begomovirus	Puerto Rico	18.4663	-66.1057
Begomovirus	Republic of the Congo	-0.726433	15.6419
Begomovirus	Reunion	-20.877	55.4222
Begomovirus	Rwanda	-2.60534	29.7402
Begomovirus	Saint Kitts and Nevis	17.2505	-62.6726
Begomovirus	Saudi Arabia	25.6243	42.3528
Begomovirus	Seychelles	-4.6575	55.454
Begomovirus	Singapore	1.35711	103.819
Begomovirus	South Africa	-26.1952	28.0341
Begomovirus	South Korea	35.5791	129.148
Begomovirus	Spain	41.9012	-8.87422
Begomovirus	Sri Lanka	7.55549	80.7138
Begomovirus	Sudan	20.793	30.3407
Begomovirus	Swaziland	-26.5625	31.3991
Begomovirus	Sweden	65.6751	20.9969
Begomovirus	Syria	32.79	36.1528
Begomovirus	Taiwan	22.5847	120.544
Begomovirus	Tanzania	-3.28213	30.966
Begomovirus	Thailand	16.6972	104.347
Begomovirus	Timor Leste	-8.74432	126.063
Begomovirus	Togo	8.78003	1.01998
Begomovirus	Trinidad and Tobago	10.7467	-61.084
Begomovirus	Tunisia	32.0104	10.7
Begomovirus	Uganda	0.467581	34.0905
Begomovirus	United Arab Emirates	24.0002	53.9995
Begomovirus	United Kingdom	50.8365	-0.7792
Begomovirus	Uruguay	-30.7202	-57.3308
Begomovirus	USA	43.2994	-74.2179
Begomovirus	Venezuela	8.00187	-66.1109
Begomovirus	VietNam	21.6268	103.159
Begomovirus	West Bank	32.0902	35.1833
Begomovirus	Yemen	14.7979	42.9545
Begomovirus	Zambia	-17.8531	25.8614
Begomovirus	Zimbabwe	-17.8877	31.1568
