# Supplementary material for: Diversity, recombination and misclassification in the family Geminiviridae: Insight from bioinformatics analysis
Source: PLoS One. 2026 Jan 2;21(1):e0338481. doi: 10.1371/journal.pone.0338481 (PMC12758780; doi:10.1371/journal.pone.0338481)
Supplement: S3 Table — The methods with the lowest and highest P-values are superscripted with l and h respectively. (XLSX) [file pone.0338481.s005.xlsx]

## Sheet: S3 Table
S3 Table. Interspecies and intraspecies recombination events in the sampled monopartite and Begomovirus DNA-A
					P-value
Recombination Region	Recombinant Sequence(s)	Minor Parental Sequence(s)	Major Parental Sequence(s)	Methods	Lowest	Highest
2363 - 3044	SpSTV_GU734126	AbMBV_JF694482	Unknown	RGhMCSlT	1.4 x 10-29	9.3 x 10-10
2127 - 2481	PepGMV_JN688724	Unknown	SiGYSV_KX348185	RGhMCSlT	1.1 x 10-20	5.8 x 10-5
	SLCuV_MW588369
	EuYMV_KY559578
	MCIMV_KF670620
	JacMYuV_JQ821386
	JacYVV_KY624376
	CLCrV_AY083350
	ChLCV_HM626516
	ToYLDeDV_MN145942
	CuChLV_MN013786
1959 - 2476	MaBYIV_MN146017	ToLCTV_GU723711	BlYSV_MT626986	RlGBMhCST	1.6 x 10-16	3.9 x 10-11
		SgYVGxV_AM238692
373 - 1049	CpRLV2_MK940528	CpCDV_LN865159	CpYDV_KM377675	RBMCSlTh	5.0 x 10-15	5.9 x 10-9
2088 - 2646	PepYLCV_KC149940	Unknown	BYVMV_GU112072	RlGMCShT	2.5 x 10-18	8.9 x 10-13
1393 - 182	CBMoV_KX011473	SPLCV_MH602267	DaChMV_JN848777	RMCSlTh	1.7 x 10-38	1.2 x 10-2
			PepGMV_JN688724
			EuYMV_KY559578
2023 - 248	SiMBoV1_HM585441	FYVV_ON787805	MvYMV_MW151823	RGhMlCST	7.4 x 10-13	3.9 x 10-6
		FbSLCV_KC699544
		ChiLCV_PP623113
		AllLCV_EF602306
1604 - 2093	CoGMV_AB971862	SPLCV_MH602267	BGYMV_KX185518	RhMCSlT	2.4 x 10-11	1.1 x 10-4
2122 - 2656	EYVFjV_MH035670	Unknown	AYVV_KU954385	RhMCSlT	1.3 x 10-13	4.8 x 10-7
1991 - 2447	SiMoAV_KX896425	ToLCToV_AM701768	SoCSV_KJ939916	RlBhMCST	1.6 x 10-10	3.9 x 10-3
2095 - 2537	CnMLDV_MW600768	Unknown	JMV_KF723260	RGBhMCSTl	4.2 x 10-10	1.2 x 10-2
481 - 768	SLCuYV_MK040597	Unknown	CYMV_KU683748	RGMhCSlT	8.8 x 10-13	1.6 x 10-6
1891 - 2485	BBSV_MN414067	Unknown	MerMV_DQ644557	RhMCSTl	2.5 x 10-9	8.3 x 10-6
2342 - 2922	TuLCV_KT388078	Unknown	TuLCV_KT388076	RGBMCShTl	1.2 x 10-55	1.3 x 10-11
	TuLCV_KT388079		TuLCV_KT388085
The methods with the lowest and highest P-values are superscripted with l and h respectively.
RDP (R), GENCONV (G), BOOTSCAN (B), MAXCHI (M), CHIMERA (C), SISCAN (S), and 3SEQ (T).
