# Supplementary material for: Diversity, recombination and misclassification in the family Geminiviridae: Insight from bioinformatics analysis
Source: PLoS One. 2026 Jan 2;21(1):e0338481. doi: 10.1371/journal.pone.0338481 (PMC12758780; doi:10.1371/journal.pone.0338481)
Supplement: S4 Table — The methods with the lowest and highest P-values are superscripted with l and h respectively. (XLSX) [file pone.0338481.s006.xlsx]

## Sheet: S4 Table
S4 Table. Interspecies recombination events in the sampled Begomovirus DNA-B
					P-value
Recombination Region	Recombinant Sequence(s)	Minor Parental Sequence(s)	Major Parental Sequence(s)	Methods	Lowest	Highest
606 - 1298	OYMV_MN027197	CLCrV_AY742221	CdTV_AF226666	RGhBMCSTl	3.07 x 10-21	7.33 x 10-9
229 - 2077	DiYMoV_AF170101	Unknown	SbCBV_KT454814	BhMCSlT	1.53 x 10-30	8.85 x 10-3
31 - 2066	RhMMV_FJ944020	MvYMV_MW151826	RaMoV_MG825414	RhGMCSlT	1.64 x 10-30	8.26 x 10-4
	RhGMV_MK634539
277 - 2265	WAAV1_KT444608	CoChSpV_KF358471	ToYMLCV_AY508994	MChSlT	2.69 x 10-35	4.81 x 10-6
2684 - 937	ClGMCNV_FJ011673	Unknown	CLCrV_AY742221	RhMCSlT	1.42 x 10-22	1.07 x 10-2
	EACMV_KM885994
	PepYLCTHV_KX885224
213 - 2151	MYMIV_FM202443	Unknown	ToMYLCAV_KY353798	MChSlT	5.12 x 10-49	3.40 x 10-4
	VBSMV_FN543426
	RhYMIV_HM777512
	KuMV_HQ162272
	EACMCMV_KJ887648
	CYMV_KU683750
	MYMV_MN698296
	HgYMV_MW791237
	(CsYMV_OM397102
	ChaYMV_OM857618
	RhYMV_OQ269468
The methods with the lowest and highest P-values are superscripted with l and h respectively.
RDP (R), GENCONV (G), BOOTSCAN (B), MAXCHI (M), CHIMERA (C), SISCAN (S), and 3SEQ (T).
