# Supplementary material for: Diversity, recombination and misclassification in the family Geminiviridae: Insight from bioinformatics analysis
Source: PLoS One. 2026 Jan 2;21(1):e0338481. doi: 10.1371/journal.pone.0338481 (PMC12758780; doi:10.1371/journal.pone.0338481)
Supplement: S5 Table — The methods with the lowest and highest P-values are superscripted with l and h respectively. (XLSX) [file pone.0338481.s007.xlsx]

## Sheet: S5 Table
S5 Table. Inter-genera recombination events in the sampled monopartite and Begomovirus DNA-A
					P-value
Recombination Region	Recombinant Sequence(s)	Minor Parental Sequence(s)	Major Parental Sequence(s)	Methods	Lowest	Highest
7 - 1150	TPCTV_X84735	MRV1_OP374189	ToLCToV_AM701768	RMCShTl	3.0 x 10-10	2.4 x 10-3
			JMNV_JX025360
			WmCSV_KM066100
			SgYVGxV_AM238692
			ChiLCV_PP623113
			TYLCSaV_ON892849
			DMV_KT799138
			ToCSV_MT878440
			OYCrV_KX100573
			ChaYMV_KT454827
			TelGMV_KU683744
			CYMV_KU683748
			WAAV2_LC723950
2363 - 3044	SpSCTV_GU734126	AbMBV_JF694482	Unknown	RGhMCSlT	1.4 x 10-29	9.3 x 10-10
2187 - 2728	BCTV_KX867040	ToYMLCV_AY508993	SeCTV_MF344550	RGhMCSlT	8.4 x 10-10	9.7 x 10-4
			SeCTV_MH595453
1406 - 3039	BCTV_OL624879	JGV1_MG001958	BCTIV_JX458087	RGBMCShTl	1.2 x 10-68	3.5 x 10-28
	BCTV_EF501977		BCTIV_ON014769
	BCTV_KT276904		BCTIV_PP789055
	PeYDV_KX529650		BeVsp_MT459432
	BCTV_KT583742		BCTIV_EU273817
	BCTV_MK803280
	BCTV_EU586260
	BCTV_KU892791
1332 - 2023	OpV1_MN099964	Unknown	JacYVV_KY624376	RhGMCSlT	1.3 x 10-13	7.4 x 10-6
	OpV1_MN099987		SiMoAV_KX896425
	OpV1_MN099978		ToLCPVV_KY196221
			ToCMoGV_KR263179
			MvYMV_MW151823
			SiMBoV1_HM585441
			OxYVV_KM887907
			ToMMV_KC706610
			CoMV_MT075773
			ToMoLCV_ON419903
			CnBYMV_MT553995
			SLCuV_MW588369
			DYSV_OK044476
			AbMBV_JF694482
			WYMV_KX691409
			CoChSpV_KF358470
			BLV_MN158325
			ToLDeV_JX501506
			ToYMLCV_AY508993
			DiYMoV_AJ549960
			BBSV_MN414067
			MuYSV_MW032664
			HpGMV_ON073795
			DaChMV_JN848777
The methods with the lowest and highest P-values are superscripted with l and h respectively.
RDP (R), GENCONV (G), BOOTSCAN (B), MAXCHI (M), CHIMERA (C), SISCAN (S), and 3SEQ (T)
